# Supplementary material for: Identification of Single Nucleotide Polymorphisms Related to the Resistance Against Acute Hepatopancreatic Necrosis Disease in the Pacific White Shrimp Litopenaeus vannamei by Target Sequencing Approach
Source: Front Genet. 2019 Aug 2;10:700. doi: 10.3389/fgene.2019.00700 (PMC6688095; doi:10.3389/fgene.2019.00700)
Supplement: Supplementary file 4 [file Table_1.xlsx]

## Sheet: Sheet1
Supplementary table S1: The primer information for amplifying the 508 target amplicons
Amplicon_ID	forward primer	reverse primer	subpanel
Marker3452_28	AAATAACGGTCTCTTATTGTGGCAGT	TGCAAGACAGGTTAGCACTTTGAT	1
Marker5211_192	TACAATATAGTCATTTACACACCGCGAAA	CATCGTCCTCCTCTCTTAGAACATATTTAG	1
Marker26923_8	GGGAAAGGAAATCTGCTTTTAGGATC	AGACAAACAAACCCAACAAACACTTTT	1
Marker11961_223	GACGAGGAAGGTGTAGAGAGAGA	CTCTCCCTTTTCTTGTTTTCCCTCT	1
Marker53616_61	GCTGTACAATGAAGCATTGGACAA	TCACCCATTCCTCATCTCACTCT	1
Marker16804_25	ACATTGAAGAGTCTGGTTAACATCTTGAAA	CCTTCTCCACATTTCCCTTATACGTATCTA	1
Marker15416_29	CCCACTCCCTGTGTTCTCAAAA	GCCTTATTTGGGCAATTAATCTTATGATGC	1
Marker19992_194	CACCATCCGCAGGACTTCATAT	CCCTTACACACATACACAAATAAGTAACAC	1
Marker24697_10	CCAAAGGGAGAGACAGGTAACTC	TTATCACACGGGCAAAGCAGAA	1
Marker1079_38	CTGGCACCCGGTAATGCT	GTATGCTATACGAAGTTATTACGCTAACCT	1
Marker26030_191	GGAGGGAGAGAGAGACGGAAAATATA	GAATTTATTTCCGTATGTTGCCTTCTCTTT	1
Marker60667_18	AACGATAATGATGATAATCAAAACAGTAATGG	GTTATCATTACGATTATGATCACATCGTCA	1
Marker16675_4	GTAACGGAGAGTGAGGGAGGCAAT	GTTTTCTATAATCCCACTCACCTTCCTT	1
Marker2313_1	TTCACACATAATCACATACCGCAATAC	GCGAATGAAGCAACTTGAAACACTG	1
Marker4108_42	CCTCTTGTCTTGCTCTCCACTT	GAAGCGAGAAGGTAAAGAGCGATA	1
Marker8094_159	CTTGTACCACCATCACACCTGA	AATGTGAGAAATGAAGATACCAGGGATTTT	1
Marker5916_4	TTTGAAGTTCTGACACGAGTTCCA	GCCGGTTATAAGCCTATTCTTCTTCC	1
Marker17240_32	TGTTTGTAAGTGCGTATCCCACTT	TTCGAATACGGGTAACGGGATTAAAAA	1
Marker1009_54	CCAGAGCAGGCTGAGAAATGAG	GTGGATTTCCTGCACTCTCCATT	1
Marker21487_14	GCCCAGGCTCCCATTTTTGTTA	CCAGACAAGCCAGACTTAGAGTT	1
Unigene15654_All__24295_352_79	AATCTTTCCCTTGTCAACTGGTCA	TGTACCAAAGTGTCTTGTGTAAAGCAT	1
Unigene18924_All__15639_407_4	ACCAATGAGTCATGGGAGAAGGA	GCACTGACTGTGAGTTGTTCAATAG	1
Marker33676_62	CGGCCTCTTTGATCACTCTCTT	CAACACAAACCTACCCATCCCTT	1
Marker533_51	GAAGTCACAAGGAAACAGGACTGA	CTCCCGTCCTTCTTTGTCACTA	1
Unigene28941_All__35185_188_3	CCAAAGAAACTCACTTTCTAGGCCTT	AGTTAACCAGGGAGCTCTCCAA	1
Marker4658_148	GTCAATATTACTATCCTGCTTGCCATCA	GGAGGAGAATGAGGGAGGTGAATAA	1
Unigene9058_All__268442_303_1	CGTTACCTTGTTCATAGTTTAGGTTGC	CGCTTCCGATCCGTGATGTAAT	1
Marker22728_61	TCTCAGCGCACGCCATTA	TCTCTTCCCTTTACGTTCCACATTC	1
Unigene9058_All__264840_198_22	CGTTGATCCTCGCGTGTTATTT	CCTTGTTTGAAGTTTTCTTGTGGAATTC	1
ALF1__29076_552_58	GCTTTGTCTGAAGAGGAACTCGT	TTCCCTTAAAGTACAGCTCAAAACTCTT	1
Marker23615_56	CTTTGTCTTGTTTCTCGTTTCCCTT	GGAGGAGAAGAGGAATGTAAGATAAATCCA	1
ALF2-1__1148_667_12	CGCAAATGGAGTTGTTATATCTTGTGG	ATGTGTTATGAATTGAAGTTCCTGAAGGA	1
Marker45364_175	CCGAAAACAGGGAGAGAATCGTC	GTTGCTTGTTTCCGTTTTCGTTC	1
ALF2-1__1148_667_392	GAACAAACTCACTGGGTGAGTGA	TGCAGAATCTCGGTGTACCTTG	1
Marker10359_38	CGTAAACAATAACCACGCCGATT	CAAGACTGGAGACGAATAATGCAAG	1
ALF2-2__1944_469_1	TTTCTTGTTCTTCCCTTCGTTGTTC	AGAAACTATGGTGATAGATAGTCCAATGGT	1
Marker6634_2	AAGAGTAAGAGAAGATGACGTAATTCAGC	ATCGTCAAGGCCTCTTCACTTC	1
ALF2-2__1944_469_273	GGGTCTCATCACCGAATCAGAG	CCGAGAGGTAGTAAAATGCTTATCTCATT	1
Marker15710_76	CTGGTCCTTTACGCGTCTCTTT	GAGGACCCGAAAGAAGAGAAAGTATC	1
ALF4__98547_510_43	CCGCATTCGGCCTTGACT	TCAAACACGATGCCTTCGAGA	1
Marker16977_165	CAACAATAAAACATCACACTAGGCAACT	CCCTTTCCTCTGAATCCATTATAGGATATT	1
Marker15621_56	TCTGTCTGTCTGTCTGTTTCCCT	ATCGACATTTCATATAAGTTGGGACAAGAA	1
Marker6630_90	AGTGAGTTAATATTGTATTGAAAGGATGGAACA	TTTATTTTATTGTCGCCCTTCTTGCG	1
Marker30069_29	ATCATGAAACTTCTTATCTAGACAAATACACTC	CCCTTTGTTTTCTTCTGGCCA	1
Marker4311_7	GTTCGAGTATCTTGTACGCCGAAA	CCTTCATTCTCTCTCTCGGTAAAGG	1
Marker11898_95	AGACAAACCACTGAAAAAGAAAAGACATTC	CCACGACCTAGTTATAAAAAGAGCGTAATA	1
Marker10197_20	GAAGGAGGAGGAGGAGGAAGATTATT	CCCTTGTCTACTGTATCGAATGCTT	1
Marker30736_25	GCTGCCTCACCTTGACACTAAT	AAAACAGGTGCTTTATGAAGAGTGTTG	1
Marker9808_38	TCGCACCATCTTCAATCTCTACAAAG	CCTGTAAAATGTGCGAGCTTGA	1
Marker8146_1	TCTTCTCTCCCTCCATTCACAAAAA	TCGTTTGGAAAGAAACTCACCTTGAA	1
Marker1731_54	GTACAACAAGGACATCCACAACCA	CATTACGTGGCCGAAAGAGAGA	1
Marker23272_59	ATTTCACGTATCGATGATTTTGCAGTTC	CCGACGGTCACCGCATATAAAAA	1
Marker12232_21	GAAGAAGAAGAAGAAGGAAATAGTTGAGGA	GCTTCCTTTTCCATCACACTCTCT	1
Marker56564_4	AGAAATGAAAATCGGAAAGAATTAATATCTTCG	TGAAATGGTTGATGAGGGAAAAATAGAAGA	1
Marker36448_181	TCTTGCTGCTACAACTATTACTACTGC	GTAGTGGCACTAGTAGTAATAGGAGTACTA	1
Marker24076_51	CCCATCGTATGAACCACACATTTG	GATGCTACAGGAGTTAGTCTGCA	1
Unigene11259_All__45013_221_67	AACAATTATACTCAAGATCCCTTCCCTCTA	TCGCAACAGTAGGTTTCATCACTTAAA	1
Marker5160_41	GAAGAAATGGTGGAGGGAAGCTT	CTTCCCTCTATCTAGTTCCTCCACTT	1
Unigene11259_All__49174_200_27	CCCAGCAGCCTCTTCCTA	GTCCAGGCAGGTGTCGAA	1
Marker27883_42	CGTGAAGCGCTGACACTAAATG	AATATGGATCTCCTAGAGGACAACGT	1
ALF6-1__22575_510_29	AATTCCAGCTAGGATAACCGTAACATG	AGAGCTTTCTGAATGAAGTCTTTCACA	1
Marker12754_45	TACGATGTACATGTCCACGCATT	GTTACTCCTCATCGTTTCCAGCAT	1
Marker59200_56	TCCCATCCTTGGGCATTAACAG	GTGGATCCAAAATTATTTTGTGTCTGGT	1
ALF6-2__21919_392_47	GACTCAGCTGACTCGACCAA	CCCGCTATTAACCCTTTACTACTTTC	1
Marker9259_75	CGAGTGCGCTCTTCCTAAAAGT	CACAAAAGTCGTACAAGTTCCGTTAC	1
Unigene15411_All__14636_375_74	CTTGACCTCCACAACAACAGAATC	GGTTGATGGAGTTGAGGTCGAT	1
Marker33448_12	GCCCAAACTGTGCAAGTGTAGT	TCGTCAACTCGCATAATTGGCTA	1
Unigene34569_All__14405_386_27	CTAACACACGCCCACACACCTT	GAAATGTGCCTGTCAAATAAGGAGATG	1
Marker18329_41	ACGCTGGCATTACACAAAAGATATACA	TTCCGTAATGAGTGGCCAACAA	1
Unigene26970_All__147511_449_49	CGCATCCGGTGCTCGAAT	GGGAGGTCATGAAACACGATTGAG	1
Marker6599_53	GGTACTATGAAGATGTTGCTTCCCAT	CTTTCTTTCCCGGAAGAACCGAT	1
Marker3360_60	ACAGGGACTGGTATATGGTTCAGT	CCCATAACTCCCTAATCCTAATCTTTCATC	1
Marker20125_147	TTGCCAGAAACTGTTACCAAAAACTAATG	TGGTATTAGGTTTTGGTAACAGTTTTTGGT	1
Marker21918_223	TCTCTGACCTCTTTCTCAGAATCTTTTACA	AGAAGGAAGAAGGAAGGAAATGGTG	1
Marker13793_63	TCTAACGGCTCTCGAACTTTTGTT	CCAGTTTGGACTTCACAAGCACT	1
Marker3047_53	CCTACCCAGTGTCAGGACTGAA	GTAAGGAGGTCGCAGCAACACT	1
Unigene28683_All__7864_235_43	CCCTTGTAGTTCAGCTGTAACCT	CGCCGTTACTATTCTTCTTCTTAACG	1
Marker2519_92	GTGGTTAAGCCCTTGCAACAAG	GGAGAGTATTTCTTTGTAGCTCAAGGT	1
Unigene16729_All__76807_189_38	ATTGACAGTTATTCTTAAAGATTGGGCATAAT	CTTCGACACACTCCATTCTTCATGA	1
Unigene15094_All__9607_363_207	CCGTCTTCAGGGCTTCCATTAT	ATCGAAGGCTGGCTCAAGAAAT	1
Marker3106_65	CCCGTTGGTAATGAGAACTTTACAC	CAAATATGGGTTCCCTTCACTGTCA	1
Unigene4617_All__27104_163_11	GTGTAAATCTCTATTCCATCTCCAATGTGT	CTGAATTCAGGAGAAGCCAGAGT	1
Marker5885_57	CTCTTTGGTCGGAATCCCTTCA	CTACACCAATGCTGTAATTACAACTACC	1
CL498_Contig2_All__335_175_17	GGGTCAGATCCAGTTCACCTTG	TCACCACCTAGGCTGCAGATTA	1
Marker8023_54	GTTACCACATCACCCGACATCA	GACCTTTCTTATGAAATGACCTGAGAGA	1
Unigene23214_All__1_163_26	GTCTTGGCGAAGCGAGAAGAGA	GAGCGCGTGTCCACATATATATACATATAT	1
Unigene22724_All__2356_391_45	AGTAAAATCACCGAATAAGGCCGAA	GACGCGTTCTTAATGCCATCTG	1
Marker1681_75	GGAGAACCACTGAACGAACCTT	GATATTTCCAACGTGACGATAGAGGT	1
Unigene22907_All__46467_402_28	CTAAGTACTGTTTCCATGCATAAATGATCG	CTGCTATAGAGAGTGTACCTAACTCCA	1
Marker38678_53	CCACACAGGATTATCTCACATTATCCA	TCACTGAATTTGCTACAGTTGATAGCA	1
Unigene35531_All__1692_402_29	TGATGAGAACCACGAGGGTCTT	CAAGACTCGTCATGGATATGGTAAAATG	1
Marker5294_209	CAGTCTAGCGGAGTTGTTGCTA	CAAACGCAGCAGAATATTTATATGAGCTC	1
Unigene13435_All__124212_392_244	GTTGGTCAGGTCGAACTCGAA	CATCTTCAAGGAGCACAAGGACT	1
Marker12811_48	AGGACTGAATCCGACTTACTAGTGT	GGGCTTTGTTTGTCGTTTTTGC	1
CL3485_Contig2_All__690_165_3	ACGGAAAAAGGATCAGCTGGTT	CCGGTGACCCAAAATTGTAGGAA	1
Marker34617_83	ATCTATTGTAATTTTAAATGTCACCCATCCAGA	ACATAAACAAAACTCACCACCTGATCAA	1
Marker35069_61	CACCCATGAGCTCACTGTCATT	TCGAGAGATGTAGCTTCAGAAATCCT	1
Marker16026_43	TGTTGGCCTCATTCAGTCTTCAG	GTATTTGTCCAGTAGAGCCATCCAA	1
Marker1029_68	AAAAAGGAAGAACGATGACCATACCA	GCGTAAACAGCTGAGGTTGTTG	1
Marker10312_2	AAATATGCACATTTCATAATTGGAATGCCA	GCACCAATGACTTCAACATTTTGTTTTCTA	1
Marker10592_177	TACTTTGACACGTTTATTGAGACGAAAGT	CGTCTCGTTGTTGAGTTATAAACAAAACAT	1
Marker4292_61	TTTTTCAGAATCCGTAACTAGCATTACAGT	CCTTCTTGTATTCGCGTCTCAAAAA	1
Marker5390_60	TATACACGTATGGAATTCAAACACGATGAA	CAATTTTCTCCGCGTCACTTCA	1
Marker30980_3	AGAGTTGTGACTGCACAGAGTAG	GGGTAGATGAAGAAGAAAGAAAAAGAAGGA	1
Marker24863_9	CCACTAAGTTTTCCAAGATTAATGTCCCT	GTCAATTATGATCGGATTATCGCGATTTTT	1
Marker24863_369	CTACAGACACGCCTTACCACAGA	GGGTAGTACAAATGTGTTAATTGTGTCATT	1
Marker37182_73	CCATAATAACAAACACTTCGGTTCGTCT	CAGCGTTCAATATGTTTCAGTACACAC	1
Marker37182_462	CGGATTATGTGCAGCTGCTTTTTC	CCTCAGGAGATAGAGAAGGAATTAATTACG	1
Unigene15749_All__20919_161_1	AGAAAAGTGGCAAAGGTCCAGT	CTCTTGTGCCGTGAGGTCAATA	1
Marker17700_10	GGGTCCTTATTTTCCTGCTAGAAATAGG	GTGTTGCCATTCGAGCGATTTT	1
Unigene15749_All__18241_164_14	CGACCTTGGCAACATCGAAGTA	AAAAAGACCTAACTCACCACAATAGATCT	1
Marker29898_60	GTCGTTGACGGGAAAAGGGAAA	GCCAACCAACTTCTATCCGAACA	1
Unigene30855_All__156747_272_90	CTCTCCTGCAGGCGTGT	ACTGTCCGAAGCTCAAGTGG	1
Marker6687_33	ATTTTGAGCATCCACTTTTTATTAAAGTACAT	CAAAAGGAAAATGAGCTACAGGAAATAAAAAGA	1
Unigene9678_All__310_188_43	TTCTCCCACCCAGCTGACTATA	GATCGTTCACATTGTCGCATGAAAT	1
Marker7652_65	CGCCAGTGCAGAACGCTATTAT	CTGCTTGCTCTTATTAGAAATTGATGCAAT	1
Marker52553_105	CAACTTTTATTACCTGTAGTGCTCTCCTTA	CTGTAGCTTCTTGCCACTGTCA	1
Unigene2052_All__13138_164_40	GGGATGGATCATGAGAATATCTCCGA	ACATAGTATGGGTCTCTAATGATCAATTCT	1
Marker9665_185	CGCAGGTTTTTCTTGCGGAATTT	GCGGTTTTATTTCCACGAAAAATAAATGAA	1
Unigene36002_All__10457_167_1	CTCCTCCAAGATGAGACTTCAACT	GAGAGGGAGAGAAATAACGGGAAATT	1
Marker38208_2	AATCTCCGTGGCCTTTATTCTAAGAA	CGGAAGAAGAGTGAATTGATGGTAGT	1
Unigene751_All__37885_182_43	AATGCACTACACATAACAGGAAGATTTACA	CAGTTCACTTTCAAATTTAACCTAACGTCT	1
CL1819_Contig1_All__126689_196_29	CACCACCTTTAGCACACAGAGA	GAACGTGCCAGTGAGTATCCTC	1
Marker9306_61	GGGTATGGTCGTATATGTATTTATGTGTGC	GTTGTCTACTTTCCTGATATTTTGTTGAGG	1
Unigene15654_All__32046_402_205	GGCAGGGTTGGAAGAGGTG	TTGCAGCCCTCCGTGCAAG	1
Marker4024_58	TCCCAGATTTCTAGTGGGCTGAA	TCTTCCTTCTCCTTCTTGTTCTTCTTCTA	1
Unigene18924_All__16867_403_49	CCAGACTCTGTCTGCGACTTAC	AGATGACCTACCTGCGACTGTA	1
Marker15291_10	TACTGCTCATCATTAGCATTATTGCAGT	GCTTTGGCGAAAAGAAAGCAAGAA	1
Marker26607_18	GCGGAAAGGGAACTGTGGTATT	TCCTTGTGTAGGAGAAATCGTGTG	1
Marker53705_304	TTCCGAAAAGTGAGACCAGAAAGCGT	AGAGAGCAAGAAAACGACAAATAGTCTATT	1
Marker64597_56	TCAAAGCAATTTGCTATTCATCTCATGC	GATGATTCAGACTTCTTTGATCGTGATG	1
Marker64597_277	GGTGTCTGTCAGAGAGCTGACT	TCAGTCAAAAGACCATCAAAGTTCCTT	1
Marker728_93	TTTCGGAAATAATTGATAGTTGAGGACAGT	CCGAATCTTCAACTAATGAAACAGGCT	1
Marker728_489	CCTGCTGGCTCACTCCAATTAG	CCGACTGACTGGGCATTAAGTG	1
Marker41731_248	ATGTAGATAAGACAGACTGATGATCGGA	CTCTTTGTTTGTTGTATCTGTTTGTCTGT	1
Marker24577_23	TAGAGCCATAGTTAAAAAGCACACATAGAC	TGTTGCTCTTACAAATGAAATCTTTTCAGC	1
Marker19299_4	CCCAGACAGAAATGATCTCCTTTGA	TCTGAAAGTGCTGGAGTCGAAAG	1
ALF7__9524_535_1	CAATGAGACTAGGCAGTAATAAAATAGGATAA	CTTAACTACACGAAAGTATATAACAAAAGCCG	1
Marker33770_1	AAATAGTGACAAATGATACCATGGGTTTG	TCTGGACAGTTTACTGGTAGGATTATATGG	1
Marker91840_90	CGAAAATTAACAGATACGTGGAAGATGGA	CTCTTGTATCAATCTCAAGTATAGCGATCA	1
Marker12948_198	CTTCAAAGCTAAGTTAGAAAGATAGACGCT	TGGAACAAATCACTTATGTTGCTAGGTTTA	1
Marker40542_57	CCTTTCTCTTCGTTTTGTGCGT	CTCCAATCTCCTCAGAGAAACACTAAAAA	1
Marker9183_287	CCCTTTCGTGTCCTCGGAAAAA	GCCAATAATGAAACACAACGTATCCAAAAA	1
Marker4786_66	CAAGGGCAAATCCGGAGAGAATA	GCTTTCGTGCAAATACAACAAGTTTTT	1
Marker89109_21	GTAAGAAAGGCCAGAAAAAGACCTGT	CTGCAGTTGTAATGAATGGGCAA	1
Marker44753_53	CCCGTTCCGTCATACAAAAATATAAATAAC	CGTGTCCGTATATAGCGAATTTGTGA	1
Marker8838_74	GCCCGTAATCAAAAGGCAAGAG	CTTCCTCCTTCCTTCCCTTCTTTTT	1
Marker7120_39	GCCGTGAGTCACTCACTAAATAATAAACT	CAAAGCAAGAGAGGACATATGACCA	1
Marker8720_125	ATGGAATACTTTCACAAAATTCCCTTTCTG	TTCAATATTTCGGAAGAAGTCCACACATAT	1
Marker10964_70	CAGGGTGTCTGTGATATATTTGACAGTT	CAAGACTGAACTGATGGCTGAGA	1
Marker7900_56	GCCGTTTGTGAGTTTATCGTATTGC	CAGAAATCGATGCACAACATTTACTCC	1
Marker19726_37	TGACTAAACCTTCAGGCCTACAAC	GATTACAGTTACAATGCATAGGATCAGTCT	1
Marker7680_265	CGAGCGTTTCACAATCTGCAGTA	GAATATACGAGGAGGAACTGAATGAAGG	1
Marker7605_46	AAGATGGTTTCTTGTTCGGAGGAA	AATTGCCCACTTTTATGTCTCGACT	1
Marker5016_6	TGTCAATTTTTAACATCCTGTACGTCATCT	CACTTTGTCATATTGTTTCGGCTTCTTT	1
Marker7605_358	GGTGCTGTATGAGCGGAGTTTAT	GGAGAATGTCCAGAGATAAATCCATGAAT	1
Marker6298_61	CGCGAATGCCTTACCAACTTCT	TGGAAAAGAGCAAGACGGAATATAATACA	1
Marker14355_58	GCTTAATTACTTCGAGGAGCGTCTT	CATCTCTTATTCGAACAAAACCCAAATCC	1
Marker17017_512	TGGGTTTTGTGAAGCCCATAGAAA	TTTTGCCTTCTGACAAAGGCAAC	1
Marker54134_120	AGACTCCCTCCTTTCCAAATATGTTTTG	TCCATTTGTTGGGCTTAAATCATTTTGT	1
Marker27817_10	AGGGATTTATTTAACACATATAAGGGCGAA	GCTCAACATTTATGGAGATCAACGGAAT	1
Marker42964_1	CCTTACTATCATCAACAGCATAATGAAACA	GTGATGATCACGGTTGGAAAAGTG	1
Marker42964_262	ACACTTTTCCAACCCTGATCATCA	TCACACACTCCAATATTGCGGA	1
Unigene8660_All__9400_210_1	GCTGTGAGATATGACATTCTGGAAA	TTTTCAACTCATATTTATATGGAGTCCAGATAC	1
Unigene1305_All__50735_250_45	CACTCTCTGTCGAACTTGCAGT	GGTTTTCGACAGACAGATAAGACAAGA	1
Unigene1305_All__50244_251_10	GGTCTTCGTCGCAGCAGTAATA	TCAATTTCTCACTCCCATCTCAGTT	1
Unigene14290_All__69435_278_28	CTTCGGCAACGCAGGTTT	GGTTCTAATGACGCGGAACTGT	1
Unigene18922_All__22364_395_4	TGAGCGAGTGGATAAGCCAAAA	CTTCTACAACCAGTTCGGTTGAGAA	1
Unigene4117_All__37_301_31	GCAACTGGCAGGAAGCTTGA	CTTCGTGCCCAGAACACAGA	1
Marker1324_44	CCCAACGCCTTGTTGAATTCAA	CGTCTTAGGCCTATAGCAGCAA	1
Marker58445_353	CCGAGCTGAACCCAAAAGGTA	AACACTCTCTGCATATTTGAATAAACTCTC	1
Marker3489_59	CCAGACACCTGAGGCACTTATC	CTGCTAAGAAGAGGAAAGTTCGGT	1
Marker10103_18	GGAGCAGAGGAACACCAATAAGAATA	ATTATTTATCTTCACGTCGTCCTCGTT	1
Marker529_283	CGTGGTCTCCCTGTCTAGAGAA	GGACCTGCAAGCACTTCAGTTTA	1
Marker5243_191	CTTCATCCTTCGCACTACTTCCTT	GAGAGAGGAGCAAAGAGAAGAAAGAATTTA	1
Marker7789_8	GTCAAGGCATACAGAAAGAGAGAAAGA	TTGGACTCTTGGAGGGTAGGAA	1
Marker15912_36	GTACAAGATTCTGACAAAAGAAAAGAGTAGT	AGCGTGTAGAGCAGCATTTGT	1
Marker4670_282	GGAGGGTTGGGTTGTTCGAATA	CAATCCTCCCACATTTCTCGCT	1
Marker19119_62	GCCCAACACCTTTAGCTTTCCA	AATGCCTCTGAACCAAAGCTCA	1
Marker45687_244	CCAACTTCACAAGCGACTGGAA	TATCTTCAACCCACATCCCAATGAC	1
Marker30134_141	CGGACGACGCGTAATCTACATC	CCGGAATCTACAAATTACAAAGGGATAGAA	1
Marker4295_255	CGGCCAACCTCCTAACCTTTTT	CATATTCGATGCAGACCAACACATT	1
Marker11943_125	TCCTTTTCTAATGCCTCTTCTTTTCTTTGT	GTTGTTCTGCTGTTAGGGTGACA	1
Marker42558_4	CAGGGTCTGGTTCTGCTTCAAT	GCGATTGATCCTGAACCGCTAA	1
Marker6727_37	TGGGTGGTTTCTCTTCCTCCTT	GGCAAGCTAGAAGGTGCAAAAT	1
Marker3452_281	GACTCAATACCTAGCACAAAGTCGA	AGGGAGATTTACCTGACCTATTGGTTA	1
Marker21144_61	ATTGAAATTCATGGAGTACCATAAACCCT	ACTCCCTCATTCTCTTGCTAACTCA	1
Marker34000_51	GGGAATATAGGTGTGTAGGGAATGGA	TGAAACTGAAACAGCAAGAGTCTAAAGTA	1
Marker8591_49	GGTGTTCCCATTGATTTTCATGGAAT	TCGCCTATTTAGAGTGAAGGGAAGT	1
Unigene4829_All__22884_262_37	TAGAACAGTCTAAGACGGTAACAATATATGGA	GTGACGTCAGGGTGGAGTG	1
Unigene4890_All__65163_403_138	AGGCCACCTCCTCGATCT	GCTGCAGCAGGTGCATCT	1
Unigene11581_All__7573_401_136	ACGGAGCCATAACTCTTTCGTG	GCTCTCTACTAACTCGTTCGTTTTCTTAA	1
Unigene20289_All__141456_285_1	ACTGAGAGTTCTTCACTTGGAACA	TCTTATAGACTGAATTCGGTACTTACGGT	1
Unigene23477_All__12289_572_51	GGAGATTTTATTGTAGGGAATGGTCAGA	AGACCCTCGATTTAAAATTCCTGACATG	1
Unigene4617_All__26111_258_44	CCCATTAAAATGAGGAAAATGCAAGGT	TGAGAACCCGTATTGGAGAAGGA	1
CL1375_Contig5_All__30917_239_18	GGGTAAATAAAGGCAAACAACCTACA	GACCATGGGCGTGATGGATA	1
CL3323_Contig2_All__50279_401_25	TTGGAGTATTACCCTTCTCCCACTT	CTGTAAAACATGGCTCTATTAGATGACCAT	1
CL3323_Contig3_All__70685_403_30	ATCATAGGTCATACAATCCTATGTTACTCA	GCAGTCTCAAATCAAGAAAATATCTGCTAC	1
CL3323_Contig3_All__15058_223_4	GGGTTTTAGAGGTTCTTCTTCCGT	GATAGTTGATGGACGAGATTACTAAATGCA	1
Marker33701_203	ATTGAACCTACACTAAAGGATCAAGATCC	GATTACTGGTTTTACAACAGGAGAGTCAT	1
Marker5489_4	TTTCCATTTAAAGAGGGCTGGACAA	GTCCCATTTTTGGTCTTCTGTTTCTC	1
Marker33221_79	CGCCCACCACTACGCATTTAAT	GGTTAGGAAATGGTTTTACATTACCACTTC	1
Marker34127_1	AAACGCATATACCTGACCCGAAA	TCTTGAGACTTGGTTTATCGGAATATGC	1
Marker32584_249	GCACGAAGCTTCTGCAACATTC	CCTAGAATCAATCATACTTCTTGACTGTCA	1
Marker1933_2	AAAAATGGAGCCAATATAGATGTGAGTCA	TAGAGCCTTTGCCTATTCAGATTCATTG	1
Marker3072_24	CCCTTTGCCTGTTCCCTCAAAA	GACAGACAGGTAAGCAGACTCAAA	1
Marker3760_118	CCGTGAATGTGAGAAATATATCGTGC	CTTCCTCGAGCCTTACCTTCAG	1
Marker2797_206	AAACACGTATCACATTACAACTCACCT	CATCACTGCACCGTGAAATCAG	1
Marker1914_88	CCCTTGCTGGAGAGAGACTTCA	GGTCAATTCCTAGCTTCCTTCCTTTC	1
Marker2719_2	GATATTAGGATTGGCGAATTGATTCGC	GGGAGAGGGTGATATACTTTGGCT	1
Marker2719_325	CCCAGGACGGGTTATGGACATA	ACACTGCATAATACCCTGATAAAGGG	1
Marker24229_55	TTTCATCTCACCGAGCGAATGAA	TTTTGACTTCGTTCTCTATAAACCTGCA	1
Marker24250_179	CTTCGTTTTCTTTTTCTTTTCCTCTCTTCT	GACTGTTGCCATATTTATCTTTCCGTTTAT	1
Marker6529_54	AAAGCACACTTGTATGCTTAAATAATCACC	TGGGAATCTGTGTATTGTGCGT	1
Marker20665_285	CGGGTTCGTTGAAGCAGAAAAA	TGCACTACTGCATAATTTTGCGTTTTTA	1
Marker419_52	GCGCTTGTCCGATGTGTTTTAT	GCGTCGAGACTACCTCTTCTTC	1
Marker19909_28	TCTGCCGTGGAATGACGTTATC	CCTCATTTCTAATCTAGACATAAAGCAGCA	1
Marker4897_69	AATGTTACAACTACTTCTCTTCCCACATTA	AAGTAGGTGAAGTAACAGTAGGAGTAGATG	1
Marker18522_1	TGTAACTCCGGCACATTTAGCT	GGCAACGCTTGATAAGTATTCGATTTT	1
Unigene22724_All__72319_401_2	AGAAAGTGAAGCCAGCTGTCTT	TTTTATAAAGGCGACACTCGTTAAGATGTA	1
Unigene8890_All__153846_358_77	GCTGCTGCTCCACTTTGTATGA	CTAACCATTCAGGAAACGAAAAATGTTTCT	1
CL1313_Contig3_All__2733_394_1	AAATAGTGGTCTTTGCTACAAACTCG	CTCCCTTAACAGTTAGGATTAATTCCTTGG	1
CL438_Contig2_All__70_524_240	ACACATTCTCTAATCGTTTCTAGTACCGA	ACTAGGCACCTCTAACTTACCTGATT	1
CL2732_Contig2_All__211174_297_19	GTCTGTGTATATGTCTGTGTACGTGT	AGCAGTCAGACCAGATCCTCAA	1
CL2968_Contig2_All__40469_291_11	CTCGAAAGATCAGGGTGGACAT	TTTCATCATTATCCTCGTCAATGCGA	1
Unigene15749_All__17153_376_102	CAATGCACAGTTGCACATATCTGA	CATTTTCTTGATTTATGTCTTCACCCAATTCTT	1
Unigene34471_All__5955_276_1	ACGATAGGTATATACTCGCACATATTTCC	CATTCTTCAGGACCTGCGTGA	1
Unigene16582_All__2871_199_1	AGGATAATGCTCGTGTTGGTGA	CAAAATAAGCACACAGACAAAAATAGTGG	1
Unigene2052_All__14026_558_111	TAAGGGCTTTGAAAAGTGCTACGA	TTGCATAATATGAGGCACAGACTTAACTAA	1
Marker18522_283	CCTCGCTCGGTAATTTTCCGAG	ATACCTTCCACTAAAGGGTATTACGGATTA	1
Marker3119_53	TTTTGATAGTGTGTGTGTGAGACATCA	GCGCTACCCTCGTTTTCATTTCT	1
Marker17576_214	CAAGGGCAGGTGGTAGTCAAAT	TCCTAATAATTCCTTTTGACCGGTAAACAA	1
Marker5534_34	AGACGAGGAGGTACTTGTTTTGTTT	CTGCTACTACTACTGCCAAAACTACT	1
Marker6582_129	CTGCCATCGTCGTCTTCAGATT	TTCTGCCACACGAACCTATCAG	1
Marker16098_189	GCAATCACACAGAGATATCACCATTCT	AGTCTTGTAGCTGAAGGAAGAACAAAAA	1
Marker19084_1	CTCTCAAAGAGAAGCAACGTGTAC	GTTGGATTGATTTACTTTCTTCGTCGT	1
Marker15779_238	ACGTAGCGGAGCTCTCTCA	CACCTATCCGTCATGTACTGTTATGTTA	1
Marker1286_126	ACTTAGAGCGGTTTTCATAACTTCCTT	TTTATCACCATCACCATCACTATCATCATC	1
Marker32717_54	GCAAGTGTGTGAGTAACATCTGC	GGTTCCATTGTGTGTGCTGTTT	1
Marker1286_468	GATGATAGTGATGGTGATGGTGATAAGG	GTGGAGAAGGAGGAAGAAGAGAATTGG	1
Marker815_49	GCAAATTGTGCTTGATCTTCAAAAGC	CCACCACCGCCTAGTTCT	1
Marker12804_46	AGGGAGTTCACATTTTACAACGTATCTC	GGATACGGGTTTTGATGCATAGGTT	1
Marker1121_17	GGGAGTGGGAGGTAGGAAAGAA	GCAAACCCTCTCTCTCTTCCTCT	1
Marker37460_58	CGCCTCGCTCCTAATTGGTTTT	CTTACACTTCCCTTTGTCTGTCTGA	1
Marker1121_337	GGAGTGGGAAAGGGAGAAAGAGTA	CGTCATCATCATCGTCATCATCATCC	1
Marker14365_122	CCGCCAACAGAACTACTACACT	CCTATTTTCTTCTATAGGCACTGTTGAAAG	1
Marker10074_55	CCAGCCCTTTTCCCTATGCATT	CGACCCTCACAGCTGTAAACAA	1
Marker3095_29	GCATCTCGAGGAGTGGGTTATG	CACTCAACCAAACAAACTCTAACCATC	1
Marker2060_85	CGAAAGGAATTTTAACACCAACTTCTTACA	CCAAGCTACTTACAAGATAGAAGTCGTTT	1
Unigene12687_All__681745_271_10	GCGGACCGCTAATGCCAT	GCAGGTTTTGTGACCACGA	1
Unigene12687_All__679956_187_1	GGGAACGAAACTCCTTCAATTCG	GTCTGTTCTCCGACACGCA	1
Unigene36002_All__8786_212_6	CTGGGCTACTGGAATCAGCAAA	CGAATATGGGAATTTCTCATACGCCAT	1
Unigene30068_All__33339_326_35	GACTTGCATTTTCAGTTGGGAGAATG	CTGCCAAAGGCTCAGACAAAGC	1
Unigene30238_All__1522_402_143	TCAAGGTTTCTCCCAGATACCTGAA	TTTGTGGTGCTTTTGCTGACAATT	1
Unigene30238_All__35366_221_1	TGTCAAGGTCAAAGCTATTTGAAGTTC	GGTTCGGACTTATGAAGAATGCAAA	1
Unigene751_All__38399_237_1	AACAAGGCTTTGCTTCTTTACTTTAGTT	GAACAAACTCAAGTTGGGAGCAA	1
Unigene11468_All__282366_201_3	AAGTAAGGGATATCTCAAAATTGTTCCTCT	GCTAACAGGTGGCTGGTTAACC	1
Unigene19157_All__1806_348_51	ATCGTACTTCACAAAAGAGAGACTTACTG	GATGAAGCCTCTCAGAAAGCGT	1
Unigene15654_All__32487_402_142	GTCTTGAGTAGCACTCGACTGT	TGGCGTCAGAAGTGAGAAACAG	1
Unigene15654_All__32949_401_139	GGTAACTGTCCAGGTATCCCTGA	GTCACAGCCAGAAGCACATG	1
Marker7680_422	GTTTTCTTTTTCTTTTCGGTTTCCATTGT	CGAGGAAGAGACATAAAGAATGGAGTAAAA	2
Marker35050_54	AATTCTACACGTGAAATGTCTGAGTCA	CAGCTTGTGACTTCATACACCTGTATT	2
Marker7605_256	GAGAAATGGAATCGCGACAAGAAG	GCCGATGAATTTGTAGGAAATTATGCG	2
Marker2797_425	GGAGGAAAAGGCCCTTGACATA	ACCTCGTTTTCATACTGTTCATCATCTTAA	2
Marker32661_49	TGCTCTCTGCCTCTACCTTCTC	CCTCCTCCTCCTTCTCCTCTTC	2
Marker53616_1	ATTTTCTCAGTCTTTCACTCACTCTCT	GGTATAGCTTTGATTTTACCGGGTGATATA	2
Marker14007_34	GCTGTAATGCCTCGCGTATTAAAA	CGTGTCTCGAACCTTTTCCTATGAC	2
Marker151_55	CACGCGCATCATTTAACCTAAGG	GAGTCGAAATTCCCATACAAGAGCA	2
Marker1077_37	CGAAGGAGGGAGACACTCATC	CGGAGGACGAAAGGGACGTATA	2
Marker22195_106	CAAAAGAAAAAGAAAACAGGTGGTAACTGA	AAGATTGCTAGACCAGCACCTTAC	2
Marker11898_1	CCCTCCTCTTTAGGATCTATACTTTTAACT	GCAAGAAAATCGACCCAAAATGGAAA	2
Marker10402_13	ATTTTCTTTTATCTATTTCCCTCAGCATTTCT	CTCGACCGAAAGACGAGGTG	2
Marker2519_14	ACAGCAAAATGTTTATGAAACTAGTTGCA	CAGTCCCACGAATGAAAAACGC	2
Marker9677_50	CCTTCCAAAGATAACCAAAATTACAAAACGG	ATGTCAGCAGTCAAAACCTATTTATTTGC	2
Marker26607_164	TCCTCCTTTGATATCTAACTCCTCTTTGT	GGTTACACGTTAGCGAAGGAGA	2
Marker26030_24	GAAGACAGAAACAGAGCAAAATAGAGATG	CCCTCTCTCTCTATATTCTCTCCCTTT	2
Marker3760_13	GCCTCTTCCCTCGTTCTTTCAG	CGTTGTAAACGACACTGGTTCACT	2
Marker2095_59	AGCCTTGACCCAGGTAGAGTTA	GGGTTCAAGAGAAACCATTTGAAAATCAAA	2
Marker1914_1	AGGTAAGCGATGAAAGGTATTAATGCT	GCTCAGGTGGTGATAAGTGTGTG	2
Marker5294_1	ATTTCTCCAAAGAAGAAAATCGACGAAT	CCCTATCATAGAAAACGGCATTTTACCATA	2
Marker22150_48	AGCTGTACAAAAAGTATGGTTCCGAT	AAGAGAAGACTGGATATAATCTCTCGAACA	2
Marker41741_66	GTGGAGGAGGAAGAGGAAGAATG	CCTCTGTTACCTCCTTCTACTACTTCAAAT	2
Marker30698_53	CTCCGCTTAAAGAATCTAATCCCTTGT	TGATAAGAGGAAGTCGATAGTCAGTCTC	2
Marker13166_60	CTTACGATTCCTCTCTTCCCTCTCA	ATAAGGAAGAAAAGAGGACGGCAGAATG	2
Marker10312_114	ACGTAGTAAGCTAAGGCAATTTGAAGA	CAAAGATTGTCTTCACCCTAATATTCACAG	2
Marker4451_132	CTAGATTCAGCTAACTCGTCTTGCA	CTAGAGGAATGGGACGAGGAGAGAGA	2
Marker10592_11	ACCATTCTGATAGTAAGAGAACCGTAATC	ACCACCTTACGTTATCAATAAGCTTTTGA	2
Marker19186_50	TCACCCACACACATGAGATGTC	GATTATGCAAGTGCAAATGGCTAATTTTAC	2
Marker30980_101	TCTTCGTTCCTCCTCATTTTCTTTATTGT	AGAGATGAAGATACAAGAAGATGAGTGAGA	2
Marker24863_186	GGCGGTGTTTATCACCCTATATGTA	CATCAGAGTATGGGAACAAGATGGAAG	2
Marker37182_284	GTCGAGTGTAGGCGGAGATAAG	TGATGTGAGTTTTAGTTGGAGATGTACTTT	2
Marker2060_15	CAGGCTGGCTGGAGATGAAAATA	GCTAACCATTTCCATGAACAAATTACCA	2
Marker373_53	CCATTTCCGTTGTTAGTAATGCTGT	CACAGAATGAAAGGGAAACACTGAC	2
Marker10197_128	GAGGAGGAGAGACATAAAGAGAAGGAATA	GAACAAGTCGCAGTTGCCTATT	2
Marker163_54	CTCCATTTCACCAACGCTCTCTA	GCGCACTATGCAAAAGCAATGT	2
Marker33448_221	CCGGGACACATTTTAGCACTTC	CCATCTTGGAAGCCATATTTGATATACGTA	2
Marker4340_54	ACTACTGGCTACTAGCCAATTTTTGAT	ACCTTTATTTCTGTCTGCAGGTTATTTCT	2
Unigene11259_All__46405_174_1	GATCAATCGAGGGAAAGACTAATGATAAA	CTGCTGCCACCCTCGATT	2
Marker10295_33	CGGCCTCTCTTTGCTCCT	GCTTTTGGTTAGGGTAAGGTTAGC	2
Unigene16729_All__74634_197_25	TTTCCCTGCAATTCCTGCTCATA	TTGATTGCCCTTTCCTTAGCGA	2
Marker17700_79	CCCGATAGATCGTAATTTCAAAAACTCTG	GGTGATTTTTGAGAATTGCTGTTTCTTCTT	2
Unigene16729_All__77034_180_51	ACAGGAGTGCATGACGTTTCTT	GTAAGCCCAGTAGACATATGGCA	2
Marker6687_104	ACTTGCCACCGGGTATCATTTTA	CCATAAAAAGCCATAGGATGACGTAGTG	2
Unigene4829_All__21350_214_32	CTCATCTCCCGCAAACCTGA	GTCCGGCAGAAAGCAAGCGTA	2
Marker52553_1	AAACTCAAAGCATTTTCTATCCAAGCA	GACCTTTATTGAATAGATGTGAGGTTGGA	2
Unigene4890_All__65163_403_45	CACTGTGGTTGGCCACCT	CCCTTAGCCTGGCCAACAG	2
Marker1128_43	AAAGCAAAGGGAGGAAATAGGATAAGG	TGTGCTCTTCTCTCCCTCTATCTC	2
Unigene4617_All__26638_217_66	GAAACAACATTTAAATCTTGTTGGTTGAAC	GCCTTTAGAGGGTTACTCATGTGATG	2
Marker9665_1	CGTTGTACAACTCATTACGTATTTTCCA	CATAGTACGTGCTTACGGACAGT	2
CL1375_Contig5_All__35500_248_82	GGGAGGCGTCACACTCA	TCTTCGTCGTTCGGAACCC	2
CL3323_Contig3_All__63033_187_16	TGTATTGGCGATGCCCAGATTA	GGGATATAGAGGATTCAAGAGTCCAAAC	2
Marker4003_54	TCAAGCGATTTGATTCACTTGTTGG	CCTGTTTCTGAAAAGTTACGGGAAGA	2
Marker53705_157	ATTATTATTGTTGTTGTTGCTCTTGCTGT	CTGATGACGCGCACAGAATTTC	2
Marker53705_514	GTGATTGCTTCGTGGGTGTTTTT	AAAGGCTATCCGGAAGACAAAGG	2
Marker33389_284	GCTGCTATTACGACAACTACTATCTCTACT	TGTTATCTCCGCATTGTCATCATCATTAA	2
Marker64597_133	CTCAGATAATGATACTAGCAACCACTTACC	GCCCAATACCTCAAAGGTACAAGTC	2
Marker59283_61	CACGAACACGCACACACTATCTA	CCAAATTAGCGCTCTTGCAATCTAA	2
Marker728_307	TGGAGAGCTTTTGGGTGTCTTC	CGTCTTTCTCGTCTGAGCACTTC	2
Marker728_694	GCGACGAGGAGCTCAATAGGTA	CTGCCTCGTTTCTTAAGTAAATACAATCAA	2
Marker41731_43	AGGTGGAAAGGGAGGAGGTAAA	CTCGTATTTCATCTTTGTCCGTCTATCTTT	2
Marker19299_188	GTAGCGCTAAAGCGCACTATAAC	CTAAGAGAAACAAGGGTAAGGAGGAGA	2
Marker17017_296	GGTAAGAGAAAACCGCTGTTCAAG	ACCTTTACCAGAGGTTCAAGGTCT	2
Unigene8890_All__153846_358_2	GGAGGAACCAATGAAAACTGTTCG	GGCACCTCCCTTATAGATGCCT	2
CL1313_Contig3_All__2733_394_190	GGCTACGAGGATCTCGAAGAC	AATGATGATTTTTAAACTACGACTGCAAC	2
Marker6810_39	AGGCAGTGGCAAAGTAAAAACAC	GCGCTGCACTTTCCTGTAATTC	2
CL2732_Contig2_All__199295_225_65	CCCACCACCAATCCTTCATTC	CGAAGCCGACGTGGTTCT	2
CL2732_Contig2_All__43_176_30	CCCTTCCTGCAGCAGAGTTT	CACACACACAAAAATGACCACAAATATAC	2
CL2968_Contig2_All__40813_210_27	GCGTCTTCGACATCAGCAGA	AAAAACAGCGCAATAAACACTTTTCT	2
Marker7644_62	AACCAACTGGCATCCACCAATA	TGGGTAAACTTCGAATCCCTTCTATAGAT	2
Unigene15749_All__19470_223_57	GTGGTTCAACTGGAGGACACTT	CAAATAACAAGTCGCGCAGATGT	2
Marker15291_129	GCTCCTTTTGCAGTCGCTGTAA	CCCGGAAAAGTATAAGAAGCAGACATAAAT	2
Unigene34471_All__22174_213_1	AGATGAATGAAAGAACGCTTGGTT	CCGACCCGAGTCTTCCTGAT	2
Marker33770_199	CATACTTTCTGCTTCAAAACATTTTGCAAG	GGATTTCACAGGCATAGAGGGTT	2
Unigene2052_All__14026_558_1	AAGAATACCTTAAAGGAACAGAGCCAA	ATCCAGGAATCCTTCACTGCATC	2
Unigene12687_All__682094_161_12	TTTTTCCCGGTGAAAGTGAGTC	CTACCACACGCCGTCCAT	2
Marker12948_1	GAACATTGACAGCGCGACATAA	TCAGACTAACTAGGCAATTATTTTCCAGC	2
Unigene36002_All__9142_179_1	GATAAAGACCAAGATCACCTGGATGT	AATCAGTGTCTATGTTTTCCTCAGCA	2
Marker2313_111	GGAAGCGCTTGTGTTTTATATGCTG	GTAGGCTGAAGCAAGACGGAAAAA	2
Unigene18924_All__15639_407_221	GCTGACACTGGCCAGAACATTT	TATGGCAGCAGTAGTGACGTTG	2
Marker8094_27	CATACTTTTAAACAACTGAACCCGACAA	TGTCCGAAGATTTCTGAAACGCTT	2
Marker27817_165	CTATTGCACAATTTGCATCTCCGTA	TCGTAGATTAGAAATAACGACAGACGATCT	2
Marker42964_120	CTACTATGATCAACATCACAACCTCATCA	TGGAAAAGTGTTGTGATGATGAGGT	2
Marker53195_292	TCGAGGACATTCCCTGTAGACAA	GTATGTGTGTGTCATAGGCGTAGA	2
Unigene8660_All__7975_293_1	ACCATTCAACTGGAGTCATATTTGG	ATTATTACCCATTTTACCAACTTGTAAGAGATT	2
CL5034_Contig2_All__2727_234_1	CGCAGCTCCTTGTGACTAG	CAGCTACGAGTGCTGCGA	2
Unigene14290_All__69187_227_19	GCCCTCAAGTGCGACCATAC	TGTCTTGCCTCTTCTTATGCCT	2
Unigene18922_All__22364_395_117	GGGTTCTACACGAATCAGTAATTCCT	CCAGAGCATCAATCCTACTGCT	2
Unigene3989_All__16250_220_1	GAGGCTAGCCAGTTCCTTGA	CCGCCTACCTACCTCTCTGT	2
CL1279_Contig2_All__13999_339_29	CAAGGCTTCCCTTTGCAGTTTC	GCCAAAGCTGGAGGGAAATGAA	2
Unigene11581_All__7573_401_10	CAGCGACATCTGGCACTAGTAA	CGGCAAATAATTTCGACTAGAATATGTCG	2
Unigene15094_All__9607_363_14	CATCACTCCGCCATGACTAGAA	CGCCAAACACCTTGTAACAACA	2
Unigene34569_All__11498_208_45	CCTGTCCCTGAGCAGTCAAG	CCATGAGAGGGTTGAAGTGTC	2
Marker5016_134	GCATACCGAGACAAATCCACGA	CAGGAACTTCGAAGTGGGAGAA	2
Marker91840_8	CCGCGAATTGCAGTATCTTAACA	GATTCCTGGCGCTACAATTGTC	2
Marker10103_179	ACGTCGACGATGATGATGATGAAG	CGTTCTTCTTCTTACTCTTTTTCCTTTTCC	2
Marker91840_263	TGTGATCGCTTTTATTTACTTAGGGAGAC	GTTGTAAGGTATAATGGGAATAGATTGCTTCTT	2
Marker17047_61	GGGTAGTGTAGCATTATACTGATACTTCAT	GATCTAGGATGGCACTTGAAGCA	2
Marker9183_200	ACACACATAAACAAACACACACACATAC	TCTCCTTCGCTCAGCTGATTG	2
Marker7789_174	CACACACACACAAACGTACACATC	CACACAATCAAAACACAATAATTACCGAGT	2
Marker89109_237	TTAGTCTATAGAGGCTCTGGTGCAA	TGACGACTTGTAACAACATTCTGGAAATTA	2
Marker4242_55	TGTGAAGGCATCGTAGGTATATGC	CTTCGTTCATCAGCTTCCTCTCT	2
Marker8838_245	CGTCTTAGAACAACAACAGGTAAAAAGAAA	CTCTGCTTTATCTCTGTTTGTTGCTTTA	2
Marker5916_89	ACATTCCTTAATTACAACAGCTGTCTTGA	CCTTACGTCGAGTGTCGAGATG	2
Marker8720_25	AGCAGGTTTCGAAACGGCTTAT	CTGTGGAGATAAAGGAACGACAGAA	2
Marker1009_129	GAGGACTTTCCGCCTTCCTT	GGGTCCCAGTCCACTGATG	2
Marker8720_299	GAAAATTGTTAGGTCTGTGAATGTTATCCA	ACAACAACAATAGCAACTATGGAAGAAGAT	2
Marker1366_61	CCTCCCTTTCAGAGCAACACAA	AGGATGAAAGGGAGGTGGAAGA	2
Marker7900_264	AACCTTTTCATTGCTTATGAACTTGGTTT	TGAAGTGTAATGCAATGACATATTCCATCA	2
Marker16977_33	CTGACATATTTTTCCATTACTTCTAGTCACCT	TCTTTGTGATATCAAGTGATACAGTTTTTAGCT	2
Marker7680_74	CAAAGACGCCGTTATCTGCTTG	GAGTGGCGAGCCAAAAGAATTT	2
Marker6630_160	CTTTCGAGACAAGAGCGCAGCAAA	CGAGACATCTCAGTCCTGATTTCG	2
Marker58445_160	ACATTACATCACCGGTAGTACTCGT	CGGCAAACTACGTCTCTATCTAACG	2
Marker15992_64	AAGAAAAACCAGGAAATACCGTCTCA	CATTACCCGGTTTCAAACTTCTTTGATTA	2
Unigene20289_All__141172_224_5	CCAGACTTACTGACGAGGCAAT	TCCTGAAGGTGCTTCTCGATATTT	2
Unigene23477_All__12289_572_265	CAAGTACAGTTGTCCGAGCAGAA	CGGTGGAAGCATTTTCCGTTTAAT	2
Unigene5113_All__53601_220_3	AACCAAGAGGATTTTTCTTGAATCAAGTT	CACTTTCTCCTCAGCATTCCCTA	2
CL3068_Contig1_All__461_401_117	GCAACTCCTGGGTTGTTATTATAAGCAA	CCTGTCCTGTATCTCCACTATTACCC	2
Unigene4617_All__25823_260_44	TGTAAGGACAGTTTCTGCCTCTCTA	GGTGACTTTGGTTTAGTGCGTCTA	2
Unigene23214_All__31593_247_4	CCCGTCAGTCGATGATGACG	CTCCACAAGCCTCGCCGAA	2
CL3323_Contig2_All__50279_401_165	GTATCAAGGCGTTCTTGTTCTTTTCTG	GCATCAGTCATGGTAAATTGTTCTCATTTT	2
CL3323_Contig3_All__70685_403_231	TCTAGTTTGAGAGCCACTGATCTACA	GGAAAACCAGTTGGTAATATTCCAAAGTAG	2
Unigene22724_All__72319_401_126	TGCTAGTGTGCTATTAGTGAGAGTTACTAT	CACCCATCTCTAAGAGTGATATTCTGACTA	2
Unigene22724_All__2356_391_112	AGTTTTATCTTGCTGCTCAAGCCTATA	GCCGCAACTTCTTATATCTTATAAAGGTGA	2
Unigene22907_All__44891_402_110	GGTCTATTTTCAGAACACAAGCAAGGTAA	AAGCCATCACTTACAAAAATCAAAGTCAAT	2
Unigene22907_All__46467_402_121	TTAAAAATCTGCCATGTCCCATACTACAA	CCCTACATTTCCATGTTACCAGAGAA	2
Marker5684_247	CAGTGACAAAGAGCGTCTGACA	GCTCAAAGGCTCCGCTCAATTA	2
Marker11943_34	TCCACAGCGGGTATGTTGTTTT	ACACTCAGCACATTCTACATTTTCTGA	2
Marker529_64	CTTTGTTGTTTTCCTCCTTTTGTTTCC	ACGATCCAGCAAATTGTCAGGA	2
Marker66_58	TTTTTCTAAATGCTCAGTCCTATGAACTCA	GTTAGCGTGTGTTGTAGTGATTGC	2
Marker5243_2	CCTTTTTCGTTTCGTGTCTCCTCTT	AGAAGAGCTTAGGATGAAGAAGGGAA	2
Marker5489_133	GTCAAAGCGGCTAAGGACAGACA	CTTTTGTTCTTGAAAACGAGTTTCTCATTC	2
Marker4976_283	TATGTGTGCGCATAGATTGTGATTCT	CTGTACATACATACAAGCGTACATAGTGTT	2
Marker34127_141	GATTTCTATTCCTCTTTCGTGATCTCGA	GTGTAGCGCTAGTGAATAAGGTATTAAAGT	2
Marker4670_64	ATTACCATCGCAAAAATTGGAATAGTTGT	GTATTTCCGTATCCTTATCGGGCATA	2
Marker1933_80	ACACCTGGCCGAAGTGTTAATC	CAAAATTGGCCGAAAATTTGACACTTG	2
Marker45687_33	CCTCATTTCTCGGTGATACTAAATAACAGC	CAGCCACAGAATCTACAAGAGCA	2
Marker5596_53	ACTTTCGTCGAGTGTATGAAAAGACA	CAAATGCTTAGGCAAAGTTAGCAGA	2
Marker4295_43	TTCTGTCTTTCTCTCTGTCTCTCCTT	CGAGAAAAACTGGATAAAAATGGTCGA	2
Marker494_57	TTCCACTATTGTACTCGACGACCTA	TCATCCTCTAACTTCCTCTTCTCATTTCT	2
Marker42558_222	GGTAGTCTGGGTTCATCTGAAGG	CAGTACGTTTATTAGGTTAAGCGTCATTTT	2
Marker31763_27	AGATTGGAACGAAAGGAGAAGAATACG	CCTCTTCGTCTTCTTTGCGTTCT	2
Marker3452_105	GGAAGGGAAAATTCCAACGTTTTAGG	TGCTAGGTAATGAGTCGAGTGATGT	2
Marker32722_54	CTCTGTCGCTCTTCCATTTATCACT	AGAAAGACAGTGAGAAGAACAGGAGATA	2
Marker34000_263	CGTGAATTCTGCCGTGTGGTTA	GAGCTTTCCATGTTCTTTCTTTCTTCTTTT	2
Marker34535_64	AATGAGCCAGAAATCATGATAATAGAGAGC	CACAGAAAATGGGCATTATTGCTCA	2
Marker33701_42	CAAATGCCATCATAAAAGCACAGCT	AGTTATTGAAGAAATGTGACCAGTCATCA	2
Marker2297_52	AGGATATTCAAGCAGAATGGAAACTAAGTG	AGTAAGATCTTGAAGTGCTGGATCTTG	2
Marker33701_331	CATCCCTCCCACCACATCAAAT	TGTGGAAAATGTGACAGAGAATTAAGCATA	2
Marker12542_82	TGTTATCATTATCATTAACATCAGCACAACC	ACGGTGAAGATGATGATAGTAATAATGTCAATT	2
Unigene35531_All__1692_402_139	GCTCAGAAAACTGTGCCGTCAT	CTACAGGCTACATGATGAACAAATTTCAT	2
Unigene8890_All__156512_260_13	ACACAATGCACGGACGGATT	TTGCAAATCGCATTGGTAATTTCG	2
CL438_Contig2_All__70_524_33	GACCCTTTGTTATCATTTTGGAATTTCCA	GTGAAACGGCAATAGGAAACAAAAGAC	2
Unigene13435_All__124212_392_49	GCACCTCCAGCGGTTGTT	GTCCGAGCTCGTCACCTT	2
Unigene15749_All__17153_376_9	TGATCTTTTTGGATATTCTAGAGGCCCATA	GCGCGATATAAATGTACGGTAGGATATATT	2
Unigene16448_All__447651_270_16	TTGGGCTGTTGCAGATTCTCATA	ACCTCTTGATACGGAAGGAAATAAATCA	2
Unigene16582_All__1849_285_11	CAACTACAGAGCAAGATTCAGCATG	ACAAGAATTCCAGGTATCAACAGGT	2
Unigene12687_All__680394_303_38	CCCAACATGAGGACTATAAAGTTCAG	AGGTGATCCTCGGAGGC	2
Marker33221_276	GCCTTACTGGAGGAACATACAAACA	CCTTGTACTCTGATATGTACAAGTCCTTTT	2
Marker2376_99	AAGGTATCATCCACTAAATAACTGTCTTGTG	GCTCAACAGGAATGAGGTGAAGG	2
Marker32584_39	CTCTTACTTGAGCTTGTGGGTGAA	GTCTTTCCTCTGAACATCCAATTTGG	2
Marker18499_48	GCACTTTATTCGCACAAGTCTGATG	GCACAAATAGTTGGGCAGGAGAA	2
Marker3072_230	TGTTGTGTCTTTTCACCTGTCTGT	ACGTAGTTAGGGTGACAGACAACTTA	2
Marker6582_3	ATCTTTATCGATTATTGTCTTCCTCTTCCA	CTCCTGTAGCCCTCTGAACTTTC	2
Marker2797_1	ACCGTCTACATGGAAGACTCAGT	AGTTCCATCAGCTCTTCTTCAGTTAC	2
Marker19084_142	AACAAGAACATTCATAGCATTCACACATG	ACATACCTGAGCAGAAAGGGTTG	2
Marker2719_122	CTGTCTACCAAACGGTGTACGA	CCTGGTTATTGGATGGTTAGATACTTCCT	2
Marker4311_104	CCCTTCTAAGAATACAGAATCTGACCAAA	TACAACTGGCGGAGAGATTGTG	2
Marker24250_15	CCCTCCTACTCCCTCTCTACTC	GAAGTAGAGGAGAGGATAAGAAGAAGAAGA	2
Marker2997_66	CCGCTAAACTGGTGTCGTTCTT	CAAAGTGCCCAGAGAAGTTCCT	2
Marker24250_295	CCTCCTCCTCCTCCATCTTCTT	TCTATCTTCTAGACTTGTGACGTGACTAAA	2
Marker24154_58	CGAGCCCGAGAATCCAAGTATA	CAAAAACGAATTGCCAGGAAAGTCT	2
Marker21173_6	AGTGACTGCAAAGACGCCTTTA	AACCCGTTGATATTTCTCTTTCGTCA	2
Marker14196_43	TACATCCTTCCCTTCTGACAAATGC	CGCTTTCGACGGATGTGAAAGA	2
Marker21173_285	TCCCATCTAAAAGGTAAATCAATCCCTTG	GGAAGCTACGAGGCAGATGATTTTATTTA	2
Marker27587_58	AGATAATGGCTGCCTCACTATATTGC	GACTTGTCTTGCATATGTTTGTCACAT	2
Marker20665_76	GAGGTCGGTCGACTTACGTTTT	AGTAGGAACACTTCTGCTAAATGTATTCC	2
Marker26137_50	CTCACGTTTTCTTTATTCATCAACTCTTCA	AGAGACAGGTGAAAAAGAATTTGGATAGAC	2
Marker19909_93	GGATTAAGCTAAAGCAAAAGGCAGAA	TACGGAGGGAGATTTCCAATCATTATTTC	2
Marker18811_47	GCTATTCATATTTCTGCCATTACCAGAAGA	TGATAGCTAGTTGCCCTCTTATCAGT	2
Marker18522_107	CTGTACTTGTAAAAGCGGCTGAAT	GAGCGAATCGAACCCTATTTATCGAT	2
Unigene12173_All__100048_281_1	AGAATTCCAGGGAGCGTTCT	TGCACGTGAGGGAGGTGAC	2
Unigene30237_All__206819_217_3	ACTTTTATATGTGTTCGTGTACTTGTAAGA	AATTCAGTTGTTTTATGGTAAAGGTAGAACTG	2
Unigene30238_All__1522_402_33	AAAAACATATACCTGGCACCAAAAGTAAA	CGGCTTACTGTACTTACTGTACTTTAAATG	2
Unigene30238_All__34719_281_35	TTCTTTACCCATCAATATGCAGGTTCTT	AGTTGAGTCAAGATACTTCCCTAGAAGAAA	2
Unigene11468_All__282021_298_46	ATTACAACTAAGGTTTTGGAATTATGAACTCT	GGAGACTCGTTCTCCTCTGTG	2
CL1819_Contig1_All__126995_309_25	CCACAGCCATCAGATATTACAGCA	AATGCCGACCGTTCCGAT	2
Unigene15654_All__32487_402_31	GCCGAGTCTCTCACCAGGAA	CCGGACACGAAGATCAATTACCC	2
Unigene15654_All__32046_402_42	CCCACTCACGTTTGGCACTT	GCAGTCAACAACCCTTCCTGT	2
Unigene15654_All__32949_401_19	GCCAGCGGTTCCCTTTGTAT	CTCGAAAGAAGCGAAAAAGGCGCTT	2
Unigene15654_All__24295_352_1	TCACCTTAACAGGAAAAGTAAGATCCA	TGCCATGTGCATCAAATCAAAATATTCTT	2
Unigene18924_All__16867_403_157	GGAGCGCTGTTCTGCTGA	ATGGGACCACAACCCTGGCT	2
Unigene34129_All__154464_432_47	AAAGTTTCAGTTTTCACCCTTCATTTATGA	CCACACAAACTCATACATACTTATCTCCA	2
Marker17576_33	GGAACCTGTCCGACTGGAGTAA	AGTAATTGCCAACTCTTCCACCATT	2
Marker17576_378	CTCCCTCCAAAATACCTCATCAGATTTT	AACAATTTGAAACAGTTCAGGTTAAACCTT	2
Marker25487_63	CACTGCTCTGACATTACTCCCA	TCAACTAGAATATTCGTTTTCCTTCCAACA	2
Marker16804_127	CGACCACCGAAAGATATCCTAGAATAC	TGGGTTTATGTGAATATTTCAGAAGGGAAT	2
Marker18375_54	AGATAGATGGATAGACTGAAAATGAATGCAT	CCCTTCTATAGTTCTCTCTCTCTGTC	2
Marker16098_35	TGAGTCAAGTTTCAGTCCTAATAATCGG	TGGATATCCTTTACAGTTAGTATCCTTGCT	2
Marker4658_21	CGTTAATTGATATTAACGATAGTTCGGCAA	CGAATCACTCTCAGTATCAAAGTGAGAAT	2
Marker16098_321	GGGTGCTTACTTCGTATTTTTCTCTCATAA	TCTTGCTCATTTTTGTTACTCTAGAACCAT	2
Marker45364_31	ACATAAATTCATTCCAAACAGATGGTTTCG	CTGTCATCGTGTCTTCCTTCTCTT	2
Marker15779_29	ACTCCTTGTTAGTTTGTATTTCAAAAAGCAA	AATTCATATATGCCCTCACCGTCTC	2
Marker53974_64	CCTGAAATATCAAGTCCCTCTTCGTA	TGACCGTAATCCCTATAAGGATATAAGTCC	2
Marker1286_1	CATTTAACTTCTGTGAATATGAAAAGAAGGAA	TTCAAGGGACCCGAAGAATAGAGAAAGAAAGAA	2
Marker30736_86	ACCGGAAGGATTAATTCTTCTTCCAAG	CATTTGCATATCACCATTTATCAAGTCGT	2
Marker1286_273	GATGGTGATGATAATGGTGATGGTGATAAT	GAATGACGAGAAAGGATAAGATACCCA	2
Marker36900_58	ATGGACGGACGAGTGGACAAAT	CTCCTCCTTCTTACCCTCCTCTT	2
Marker12804_263	CAGGGACCGCTCCCATAAAATA	TTAGCGCGTAAATTCCCGGTTA	2
Marker9990_95	ATTGTTTATCATATTTTTGTGTTTTGGGAGTGT	TGCTTCTCCGTCTTTTCTTTGTCT	2
Marker1121_161	GCGAAGAGTGGGAGATGAGAAAT	TACATCCACTCCCGATCAATTTTTATCTC	2
Marker48601_55	GACGCTAAGGTAGTAGAAGGAAGGA	TCATTCATCTTATTCGATTTCGTCGAGT	2
Marker10074_273	CGTGCAGGCTTGGGCTATAAAT	ACATCCATATCCTCCATCTCATCATACTT	2
Marker6634_92	GACGATGGAATGACGTGGGAAT	ACTGAAAATAAAAGAGAGAAGGATAACGCT	2
Marker12047_7	ATCTGAACTCTCCTCAGAATTCCCT	GCATACGCCACATTTGGCTTTG	2
Marker12754_113	GAGCATCAACTGAGCGACAGAT	GTAAGACCAGCCCTGAGAAGAG	2
Unigene34129_All__153056_255_40	GTGAATTACCATTGACCATAGGAAGCT	ACTAAAAAGCTGATGTGAGATGATCTTCTG	2
Unigene28941_All__35764_250_1	GTGAAGTCCTACACTTGAAGAGAGAA	ACTAGAGCCTCGTGAGGACATT	2
Unigene9058_All__265311_242_17	CGAGAACACCTGCATCATCACA	CAGGCACTTTTGACTTCGCAAT	2
ALF1__29076_552_274	CGAGTGCACGTACTTCGTTACA	CGGAAAAATTGACACTGGAGATATATTCAA	2
ALF2-1__1148_667_218	CAAACAGACAGTCAGCGTTAAGAGA	CACTGATAGACAGGTATCAATCTTGAGG	2
ALF2-2__1944_469_77	ACTGCTTAGCTCTCTAAACAGAAAGAA	TCGTTCTTCTTCGCCTTAACTATTAAGC	2
ALF4__98547_510_214	GGCCGTCATTGCTACGGT	GACAAATCACTCACATCTGCCA	2
ALF6-1__22575_510_248	CGCAGCAAATCCGGTGTT	TAGACATACTAGACGACCATAGAAAACGT	2
Unigene15411_All__14636_375_8	CTCAATGTGTCCGACAACAGGA	CTTGCTCTCCAGACTGAAGTAGTTG	2
Unigene34569_All__14405_386_153	ACGTCATCGCCGACTACAAC	TTGTGTGTATCGCTGGGCTT	2
Unigene26970_All__147511_449_216	TTTTTATTTTGTTTCTCGTTTGGTCATCCA	CGGGCATTATTCGAAAGGTCA	2
Marker37724_1	ATCCCTAGTCTCTTATCCTCAATCCTT	GGGACTAAGATTAGGAATTAGGGATTTAGG	2
Marker15848_77	AGCCTGGTAGAGCCTAGTTCAT	ATCTCTCCCTTTCATTCCATGAAAAAGAA	2
Marker40554_50	TCCAAGTAGTTCAAGCAAGGTAGTTTG	CGACACTGTTTCGTGTGAACAA	2
Marker40314_54	GAAAAGGGTCCCTGGCTCATTA	GAACGTCTTGCAACATTCCGTATT	2
Marker8146_90	GAAAATTTAATCTACGGCATCGTGCAT	TGTGATTTCCGGACTTACTGCA	2
Marker5211_1	GATCTAGGCGCTTCACCTAATACA	TGCAAAAGGTATTTTTACCACATTTCTGAC	2
Marker11148_70	GCATGTATACAACAGAACTGCCGAAT	GGACGAAGGTCATTTACTCAGAAATGG	2
Marker11961_19	TGGATTTCCCGGATTTGTCTGT	TCTCCTCTCCCTCTTTATTCCCTTC	2
Marker17234_43	AGCGATGATGGCTATAACGAAAACA	TTCGGTCGCCAAGTGCTAATAA	2
Marker15416_142	GTCATCCGGGTATTGATCTCACAG	GAGCAAGAGAAATCAAAGAGAATGGAAAT	2
Marker23272_136	TCGTCACGATCCTCATTTGTTTTCTTTATA	GAAACTACATATTGGTATCGAACTCCATTG	2
Marker19992_2	ATCTTGCATATATCTCCAGCCAAGT	CCACAGCGAAGTGTGTTATCCT	2
Marker12232_105	CTAAGACGTCAGGAGAGAAGGGAGGAA	GCCATTTAGGTTCACATTCCTTTGAAATAT	2
Marker1079_96	GGTTAGGTTAGGTAAGGTTAGGTAAGGT	CCTGTCCTTTTCTCAATTAGAGTAAACGTA	2
Marker20125_1	GATGAGGGTTGTCGGAATCTAAATGA	GGTAACAGTTTTTGGTAACTGTTTTTGGTA	2
Marker16675_111	CAGGGTAGATGGAAATGTCGTATTTGT	CCCACTTTTCATTATTCCATCCCTCATTTA	2
Marker24837_49	GGTGTCAATGAAAACGATAGTGACGA	AGAAAAGCTTTTCCCTAAAATTCAACGAAT	2
Marker13920_43	GTATTTGACCGCAAGCACAAGA	CCAAAACTCCCTTCCACGAACA	2
Marker21918_21	ACATTCGCTTCAACCCGAAGTT	GAAAGAGAAAGAACTGGAGAGAAGCTTTTA	2
Marker17240_179	GTGCTTACGTCTTCCACTTTTTAAAACAT	GAGTTACGAGAGCAGCGTACTAG	2
Marker56564_95	GTTAATATCATTCTTGTCCCTCTTTTCCGA	CCAATACCATCAAGTCAAAAGGTTTTTCTT	2
Marker8162_15	CTTTTTCTTCTTTTCGTTCTTTTTCCTCCT	GCGAGAGAGAAAGAGAGAAAATCCAATG	2
